# Supplementary material for: Rationalizing the Binding Modes of PET Radiotracers Targeting the Norepinephrine Transporter
Source: Pharmaceutics. 2023 Feb 17;15(2):690. doi: 10.3390/pharmaceutics15020690 (PMC9963373; doi:10.3390/pharmaceutics15020690)
Supplement: Supplementary file 1 [file pharmaceutics-15-00690-s001.zip]

Archive with 1 entries (1 files):
- pharmaceutics-2197181-supplementary.pdf
